# Supplementary material for: Spatio-Temporal Analysis of Natural and Anthropogenic Arsenic Sources in Groundwater Flow Systems
Source: Int J Environ Res Public Health. 2018 Oct 26;15(11):2374. doi: 10.3390/ijerph15112374 (PMC6266600; doi:10.3390/ijerph15112374)
Supplement: Supplementary file 1 [file ijerph-15-02374-s001.xls]

## Sheet: 2015
No.	ID	X	Y	Temperature °C	pH	Ec uS/cm	SDT	Alcalinity (mg/l )	Na (mg/l )	K (mg/l )	Ca (mg/l )	Mg (mg/l )	Li (mg/l )	HCO3 (mg/l )	CL (mg/l )	SO4 (mg/l )	NO3 (mg/l )	F (mg/l )	AS (mg/L)
1	AC001	736052	2.51866e+06	19.1	7.35	720	352.8	168	24.15	5.02	69.34	34.39	0.08	204.96	148.89	54	1.7	0.56	12908.3
2	AC002	737426	2.5191e+06	21.7	7.1	500	245	176	15.46	5.03	43.25	28.03	0.05	214.72	22.83	45	2.2	0.65	9233.9
3	AC003	738072	2.52215e+06	23.8	6.59	250	122.5	176	17.57	4.18	55.17	35.34	0.05	214.72	24.32	54	2.1	0.58	8603
4	AC004	734417	2.52082e+06	24.2	6.64	220	107.8	156	30.72	7.18	41.65	4.2	0.12	190.32	21.34	32	1.3	0.48	31254
5	AC005	734160	2.52311e+06	26.2	6.59	400	196	149.6	17.38	8.26	52.24	11.98	0.06	182.51	18.36	45	2	0.69	71147.5
6	AC006	735357	2.52499e+06	22.4	6.66	960	470.4	190.4	30.36	8.84	100.43	27.61	0.1	232.29	134	44	3.9	0.51	29823.5
7	AC012	742115	2.52752e+06	25	6.59	810	396.9	139.2	19.06	2.28	64.01	50.18	0.02	169.82	40.2	230	3.8	0.5	6290.5
8	AC014	739825	2.52963e+06	29.7	6.67	530	259.7	143.2	17.92	4.41	37.22	27.76	0.05	174.7	55.09	37	0.4	0.46	6536
9	AC016	738075	2.52671e+06	28.8	6.77	400	196	144.8	20.61	5.73	36.63	26.73	0.05	176.66	19.85	56	2.4	0.53	7098.6
10	AC017	736581	2.52991e+06	27.3	6.73	630	308.7	127.2	30.67	12.21	49.98	22.14	0.11	155.18	37.22	110	1.8	0.82	18635.2
11	AC018	733249	2.52867e+06	28.1	6.73	140	68.6	136.8	15.61	7.63	34.89	18.88	0.04	166.9	19.36	17	2.6	0.54	13134.4
12	AC019	741251	2.52589e+06	25.6	6.77	630	308.7	144	20.83	3.48	53.27	37.02	0.04	175.68	40.7	90	3.8	0.39	9268.9
13	AC020	739067	2.52803e+06	26.8	6.67	150	73.5	162.4	24.45	4.52	33.76	17.39	0.07	198.13	17.87	36	2	0.63	9596.2
14	AC021	734669	2.52979e+06	24.7	6.45	450	220.5	149.6	21.63	7.95	43.61	14.79	0.07	182.51	24.82	44	2.6	1.4	25014.4
15	AC022	732815	2.52983e+06	26.6	6.59	410	200.9	192	27.41	7.12	33.66	17.98	0.05	234.24	15.39	28	2.9	0.67	11591.2
16	AC023	734948	2.53515e+06	27	7.28	390	191.1	116	18.94	8.68	31.11	7.24	0.04	141.52	14.89	10	3	0.68	15214.3
17	AC024	729623	2.53254e+06	27.5	7.52	380	186.2	150.4	23.9	9.25	32.47	6.11	0.02	183.49	11.91	8	2.8	0.85	18121
18	AC025	729159	2.53394e+06	27.4	7.41	260	127.4	152	23.5	7.28	32.24	5.03	0.02	185.44	10.42	8	1.6	0.77	18665.5
19	AC026	729097	2.53335e+06	27.5	7.67	340	166.6	134.4	21.67	7.55	30.62	6.82	0.02	163.97	9.93	9	2.4	0.74	18083.6
20	AC027	730922	2.53414e+06	27.9	7.56	360	176.4	144	27.31	9.12	25.41	3.84	0.03	175.68	13.9	13	2.2	0.75	17570.1
21	AC028	734120	2.53359e+06	27.6	7.9	320	156.8	121.6	17.64	10.23	30.79	8.78	0.03	148.35	14.39	16	2.5	0.64	12628.4
22	AC029	736024	2.53346e+06	25.2	7.55	450	220.5	132	18.83	9.2	35.18	14.38	0.07	161.04	20.35	47	2.2	0.99	12739.4
23	AC030	735773	2.53785e+06	26.9	7.79	330	161.7	156.8	22.51	9.62	30.74	5.7	0.03	191.3	13.9	8	1.5	0.85	14293.5
24	AC031	737343	2.53606e+06	26.2	7.75	420	205.8	143.2	29.27	10.04	27.5	6.25	0.08	174.7	15.88	26	3.5	0.87	23065.9
25	AC032	746532	2.54702e+06	23	7.54	470	230.3	124.8	21.36	5.16	20.48	14.49	0.03	152.26	13.9	28	2.5	0.84	9696.8
26	AC033	743773	2.54776e+06	22.2	7.55	280	137.2	158.4	27.32	6.16	22.54	13.8	0.04	193.25	11.91	36	1.7	0.6	10166.8
27	AC034	745846	2.5407e+06	26.7	7.79	430	210.7	168.8	27.84	3.48	18.05	22.13	0.03	205.94	14.39	20	1.5	0.44	7277.2
28	AC035	746420	2.52613e+06	18.7	7.67	1450	710.5	207.2	31.82	7.75	115.55	87.45	0.03	252.78	126.06	360	6.8	0.47	8075.4
29	AC036	745333	2.52696e+06	21.3	8.02	600	294	174.4	15.44	9.63	50.28	31.36	0.04	212.77	10.42	64	2.6	0.45	20933.3
30	AC037	727731	2.53849e+06	25.1	8.12	200	98	116	18.4	5.18	32.89	3	0.04	141.52	13.9	8	1	1.03	12768.9
31	AC038	725321	2.53131e+06	25.5	7.88	310	151.9	120	17.62	5.18	37.09	4.03	0.04	146.4	6.45	12	2.3	1.02	11796.8
32	AC039	723646	2.53471e+06	26.7	7.15	290	142.1	115.2	16.97	5.17	28.5	4.2	0.04	140.54	8.93	13	1.7	1.06	13432.4
33	AC040	723276	2.53326e+06	26.8	7.57	120	58.8	137.6	21.79	5.27	39.06	4.12	0.03	167.87	8.44	21	3.2	0.98	13435.5
34	AC041	721323	2.53429e+06	29.6	7.68	400	196	111.2	21.47	6.04	40.13	8.55	0.06	135.66	11.91	22	4.3	2.17	22005.7
35	AC042	721643	2.53556e+06	30.4	7.62	320	156.8	110.4	20.47	4.46	37.13	3.09	0.06	134.69	8.44	16	3.6	1.11	13441.9
36	AC043	725662	2.53692e+06	31.5	7.55	340	166.6	120.8	37.58	2.03	5.78	10.5	0.07	147.38	9.43	28	3.2	0.87	21204
37	AC044	739328	2.53492e+06	27	7.53	460	225.4	156	21.66	5.37	27.53	19.66	0.03	190.32	16.38	32	4.7	0.49	9032.9
38	AC045	730951	2.54574e+06	25	7.38	410	200.9	140.8	20.81	8.56	38.38	9.5	0.06	171.78	9.93	23	4.5	1	15093.2
39	AC046	730153	2.54632e+06	26	7.5	470	230.3	177.6	22.9	9.06	31.91	12.56	0.09	216.67	16.38	10	4.8	1.1	16986.4
40	AC047	728706	2.54763e+06	24.3	8.79	440	215.6	133.6	25.22	9.36	29.2	11.98	0.08	162.99	24.32	19	3.8	1.3	16532.4
41	AC048	728448	2.54757e+06	26.8	7.65	398	195.02	124	21.48	9.16	31.06	13.56	0.05	151.28	31.27	16	5.3	1.1	13896.1
42	AC049	730875	2.54865e+06	25	8.25	435	213.15	164.8	22.68	8.41	30.55	9.65	0.09	201.06	14.39	12	4.1	1.3	14680.9
43	AC050	733885	2.54998e+06	24	7.4	570	279.3	178.69	30.83	11.06	36.53	4.38	0.11	218	12.9	20	7.6	1.3	19360.7
44	AC051	734394	2.54987e+06	25.1	7.95	308	150.92	137.44	23.23	8.41	33.99	2.56	0.07	167.68	8.93	20	3.2	0.96	20399.1
45	AC052	736130	2.55067e+06	28.5	7.62	450	220.5	174.4	30.07	10.85	37.09	3.97	0.06	212.77	10.92	18	4.3	1.23	18591.7
46	AC053	737526	2.55135e+06	25	7.76	390	191.1	124.43	34.54	8.18	24.73	2.88	0.06	151.8	11.91	24	5.8	1.13	23181.7
47	AC054	739998	2.55278e+06	24.2	7.79	405	198.45	155.54	47.68	7.53	21.62	3.95	0.08	189.76	10.92	38	6.2	1.14	23747.3
48	AC055	739357	2.55938e+06	24	7.6	560	274.4	212.8	48.35	10.98	29.35	27.57	0.07	259.62	11.41	70	1.8	1.29	18609.1
49	AC056	739473	2.55695e+06	24.7	7.56	480	235.2	170.4	41.21	11.04	33.35	12.75	0.08	207.89	9.93	30	1.9	1.09	18370
50	AC057	738893	2.55616e+06	27.2	7.85	460	225.4	206.4	48.97	11.56	32.44	7.35	0.08	251.81	8.93	40	2.1	1.07	23364.2
51	AC058	738255	2.556e+06	29	7.71	440	215.6	146.46	41.71	12.49	34.79	7.85	0.07	178.68	9.93	32	4.1	1.08	21306.2
52	AC059	738409	2.55705e+06	28	7.46	430	210.7	127.2	35.78	12.56	36.85	9.19	0.06	155.18	10.92	26	3.8	1.11	7911.4
53	AC060	742415	2.53142e+06	25	7.69	500	245	188	22.58	3.99	32.61	32.15	0.02	229.36	20.35	44	3	0.56	7087.5
54	AC061	734884	2.54038e+06	26	7.76	380	186.2	138.51	33.74	9.72	34.58	4.56	0.03	168.99	13.9	10	2.3	0.98	15790.7
55	AC062	738165	2.53819e+06	26.4	8.02	470	230.3	192.8	70.43	11.02	17.82	2.79	0.08	235.22	20.35	26	1.9	1.21	9007.2
56	AC063	746420	2.52613e+06	29.3	7.26	1480	725.2	184	47.3	9.09	128.13	87.77	0.02	224.48	148.89	355	9.7	1.07	8747.3
57	AC064	729411	2.54608e+06	26.3	7.82	350	171.5	136.8	38.52	12.87	32.35	1.15	0.09	166.9	17.37	8	1.4	1.1	12493.3
58	AC065	724799	2.54548e+06	28	7.63	320	156.8	140.8	21.82	6.52	39	5.48	0.03	171.78	11.91	10	1.6	0.58	10006.7
59	AC066	723535	2.54354e+06	29.2	7.55	330	161.7	133.6	19.95	7.27	41.85	5.68	0.03	162.99	10.92	8	2	0.69	9199.1
60	AC067	722205	2.54442e+06	34.1	7.17	710	347.9	297.6	86.58	7.61	52.12	11.74	0.6	363.07	15.39	38	1.1	2.2	40590.4
61	AC068	721147	2.54468e+06	26.6	7.46	370	181.3	195.2	18.13	10.38	46.76	10.36	0.01	238.14	9.93	8	1.5	0.84	5402.8
62	AC069	716330	2.54249e+06	32.4	7.68	300	147	120.8	18.44	5.71	42.47	3.11	0.05	147.38	10.42	10	1.7	0.39	13017.7
63	AC070	716698	2.54823e+06	29.9	8.2	260	127.4	108.8	31.51	6.01	23.49	0.83	0.05	132.74	9.43	2	3.7	0.72	14497.5
64	AC071	715726	2.54846e+06	26.6	7.97	250	122.5	109.6	12.41	4.97	35.07	5.91	0.01	133.71	10.42	8	0.6	1.15	7995.6
65	AC072	741180	2.55697e+06	23.6	7.52	513	251.37	192	43.3	11	28.71	20.43	0.08	234.24	13.9	32	3.1	1.1	21801.8
66	AC073	747330	2.56113e+06	22.6	7.98	500	245	213	69.14	11.65	23.12	7.36	0.06	259.86	13.9	26	10.3	1.87	78414
67	AC074	746444	2.55908e+06	25	7.81	490	240.1	215	48.45	6.84	30.81	15.95	0.06	262.3	14.89	32	6.1	1.57	24018.8
68	AC075	739530	2.56208e+06	25.3	7.47	660	323.4	274	55.71	12.85	47.24	24.02	0.09	334.28	25.31	38	4.3	1.25	25219
69	AC077	734160	2.52311e+06	26.8	7.55	463	226.87	189	28.28	14.12	39.7	10.73	0.02	230.58	10.42	26	1.5	0.58	57790
70	AC078	737910	2.54313e+06	22.3	7.97	561	233.24	173	20.92	6.9	40.53	30.21	0.04	211.06	14.89	38	6.1	0.77	23060
71	AC079	740484	2.54575e+06	26	8.19	476	233.24	193	62.12	12.35	28.58	4.87	0.05	235.46	13.9	45	1.2	1.05	25295
72	AC080	746485	2.54801e+06	25.6	8.05	497	243.53	199	38.47	6.32	30.81	25.72	0.02	242.78	9.93	24	3.3	0.66	6759
73	AC081	741585	2.54923e+06	25.7	7.98	544	266.56	180	55.84	11.25	34.38	18.23	0.04	219.6	14.89	62	3	1.01	17500
74	AC082	744473	2.54978e+06	27.3	7.96	520	254.8	210	60.66	6.65	25.47	16	0.03	256.2	10.42	58	1.5	0.66	10785
75	AC083	747817	2.55375e+06	22.6	7.99	489	239.61	216	58.82	6.52	35.03	21.64	0.02	263.52	35.73	10	3.9	0.75	3695
76	AC084	738165	2.53819e+06	24.8	8.34	498	244.02	183	68.66	10.42	27.64	6.38	0.05	223.26	14.39	30	1.4	1.28	28390
77	AC086	740890	2.54798e+06	26.5	6.86	455	222.95	188	50.91	13.31	27.61	7.2	0.04	229.36	11.91	30	2.9	0.96	18825
78	AC087	738403	2.54693e+06	37	8.89	570	279.3	185	106.73	4.93	1.85	0.1	0.09	225.7	10.42	15	2.2	5.4	54090
79	AC088	740320	2.54894e+06	26.3	7.29	532	260.68	203	77.51	14.32	21.34	5.82	0.08	247.66	14.39	46	2.3	1.3	19925
80	AC089	741133	2.55122e+06	25.5	7.24	437	214.13	168	47.74	13.25	19.41	11.39	0.06	204.96	11.41	28	2.3	0.98	18655
81	AC090	738967	2.52109e+06	25.7	7.24	707	346.43	233	31.59	11.01	49.9	27.76	0.04	284.26	33.25	22	2	0.33	10605
82	AC091	744105	2.55452e+06	23.6	7.28	553	270.97	196	15.63	5.76	42.01	30.93	0.03	239.12	10.42	32	1.5	0.78	8298.5
83	AC092	742476	2.556e+06	21.7	7.62	546	267.54	200	46.27	11.48	19.22	30.11	0.04	244	16.87	36	0.5	0.64	14300
84	AC093	741180	2.55697e+06	23.6	7.52	513	251.37	188	44.7	13.64	19.92	21.04	0.05	229.36	13.9	32	3.1	1.02	16685
85	AC094	741354	2535121	25.5	7.82	624	305.76	180	35.08	12.06	19.53	40.76	0.01	219.6	31.76	72	5.1	0.68	5191.5
86	AC095	739766	2539492	26	7.97	499	244.51	176	62.17	13.38	14.94	13.06	0.05	214.72	16.87	32	1.9	0.6	13060
87	AC096	740586	2.54002e+06	25.3	7.88	495	242.55	201	34.99	9.61	19	28.1	0.03	245.22	13.9	20	3.5	0.74	7057.5
88	AC097	741594	2.54314e+06	26.1	7.92	490	240.1	124	47.98	11.94	17.92	21.19	0.03	151.28	14.89	22	1.3	0.77	10118
89	AC098	738203	2.52123e+06	25.6	7.46	664	325.36	226	25.08	7.24	40.56	38.56	0.03	275.72	30.27	60	3	0.6	7756.5
90	AC099	743773	2.54776e+06	26.1	7.89	487	238.63	212	37.31	10.39	16.84	26.71	0.03	258.64	14.39	20	4.4	0.75	7262
91	AC100	744057	2.54389e+06	27.2	7.54	479	234.71	182	31.45	9.22	16.84	29.27	0.02	222.04	19.85	22	3.4	0.6	6396
92	AC102	746571	2.54386e+06	27.7	8.01	451	220.99	183	38.6	11.47	16.13	21.91	0.03	223.26	14.89	24	2.2	0.71	6249.5
93	AC103	744781	2.546e+06	27.5	8	510	249.9	199	51.19	12.57	16.87	17.18	0.03	242.78	15.39	24	1.7	0.59	9900
94	AC104	723336	2.5397e+06	22.6	7.31	505	247.45	246	29.05	11.74	63.97	4.99	0.02	300.12	11.41	10	1.5	1.56	3640
95	AC105	733430	2.54166e+06	27.2	7.78	375	183.75	164	28.14	11.77	34.55	4.43	0.02	200.08	10.42	8	1.4	0.81	7984.5
96	AC106	726046	2.54165e+06	31.3	7.97	450	220.5	183	70.54	8.94	19.95	3.4	0.12	223.26	16.87	22	2.9	2.2	121900
97	AC107	724968	2.54128e+06	30.2	8	800	392	345	166.13	11.23	9.41	3.33	0.36	420.9	10.42	24	1.1	0.34	241300
98	AC108	725667	2.54112e+06	31.4	7.03	951	465.99	404	160.77	13.8	30.31	6.37	0.71	492.88	21.34	26	1.1	4.25	120650
99	AC109	731709	2.56228e+06	24.5	7.72	440	215.6	171	45.81	12.34	33.52	3.46	0.04	208.62	11.91	28	2.1	1.17	21765
100	AC110	737683	2.54625e+06	27.9	6.96	404	197.96	157	51.02	13.37	25.28	8.73	0.04	191.54	36.73	24	2.9	0.8	19245
101	AC111	737713	2.54154e+06	22.9	7.06	592	290.08	163	37.15	16.58	32.42	16.01	0.05	198.86	15.88	16	10.6	1.02	14375
102	AC112	731194	2.54045e+06	30.2	7.39	674	330.26	298	95.23	7.31	47.08	2.3	0.08	363.56	16.87	46	0.2	2.06	19915
103	AC113	738593	2.51894e+06	26.1	7.17	713	349.37	202	33	8.74	48.74	35.86	0.03	246.44	56.58	80	4.6	0.6	9347.5
104	AC114	724725	2.54976e+06	28.5	7.1	335	164.15	156	41.19	8.4	28.8	4.5	0.06	190.32	16.87	6	2.4	1.32	13915
105	AC115	725039	2.54859e+06	29.2	6.96	312	152.88	146	40.61	9.44	23.57	5.84	0.03	178.12	15.39	10	2	1.2	13375
106	AC116	725539	2.55193e+06	33.7	6.98	426	208.74	192	61.46	9.76	25.19	3.99	0.06	234.24	16.87	6	2	1.61	19075
107	AC117	726963	2.5502e+06	27.5	7.02	316	154.84	130	35.29	13.6	24.02	2.52	0.03	158.6	16.38	8	3	1.36	13195
108	AC118	729610	2.54331e+06	32	7.2	421	206.29	182.5	57.93	9.85	29.87	2.05	0.12	222.65	19.36	8	1.6	1.67	26670
109	AC119	728779	2.54304e+06	40.1	6.89	646	316.54	280	92.11	5.21	52.9	7.56	0.31	341.6	18.86	22	0.9	2.6	64825
110	AC120	727897	2.54536e+06	27.5	7.11	368	180.32	148	30.92	12.23	40.24	1.84	0.02	180.56	17.37	12	0.8	0.89	9122.5
111	AC121	723894	2.54888e+06	27.8	7.1	325	159.25	140	31.37	7.45	41.9	3.44	0.03	170.8	16.87	8	2.7	1.33	13540
112	AC122	741279	2.55176e+06	26.7	6.91	524	256.76	194	54.04	14.96	21.01	14.5	0.05	236.68	18.86	36	1.1	1.15	19420
113	AC123	742415	2.55125e+06	26	7.1	533	261.17	202	47.61	9.54	16.64	25.07	0.04	246.44	20.35	34	1.6	0.92	11075
114	AC124	742467	2.55314e+06	26	6.88	667	326.83	194	76.32	12.31	21.11	17.72	0.06	236.68	23.82	82	2.2	1.14	19570
115	AC125	740510	2.55491e+06	25.6	7.09	531	260.19	198	75.38	17.62	20.51	8.07	0.07	241.56	16.87	26	0.5	1.22	30585
116	AC126	743444	2.55697e+06	27.2	7.07	503	246.47	216	73.51	10.1	19.03	13.2	0.04	263.52	17.37	24	1.7	1.03	22395
117	ABJ008	740294	2500467	34.7	8.08	280	137.2	145	65.73	1.06	15.83	1.29	0.05	176.9	15.38	2	0.5	3.6	8304
118	AC127	741776	2.54868e+06	26.6	7.26	612	299.88	192	61.18	9.06	38.03	23.3	0.04	234.24	49.63	54	2	1.17	11440
119	AC128	741220	2.55807e+06	22.5	7.39	554	271.46	212	45.19	9.31	25.94	25.2	0.04	258.64	30.77	34	2.9	1.3	17695
120	AC129	741361	2.55583e+06	28	7.07	561	274.89	242	80.47	11.86	35.17	5.27	0.07	295.24	20.84	32	1.6	3.14	51125
121	AC130	740600	2.55379e+06	29.7	6.71	548	268.52	226	69.83	14.85	30.69	9.51	0.07	275.72	23.82	30	0.8	1.37	29425
122	ABJ023	733116	2518967	29.6	7.62	472	231.28	196.8	48.34	11.17	40.81	5.31	0.03	240.1	18.85	28	2.6	1.35	50245
123	ABJ024	732898	2519607	27.3	7.57	467	228.83	236	52.97	10.44	39.4	6.37	0.03	287.92	19.84	20	2.9	1.23	71465
124	ABJ025	732458	2518883	28.3	7.99	498	244.02	211.6	53.56	14.19	40.53	5.93	0.03	258.15	20.83	26	2.2	1.35	53175
125	AC131	738958	2518772	26.1	6.58	710	347.9	184	48.16	9.21	55.37	25.58	0.02	224.48	56.54	72	1.5	0.46	8898
126	AC132	739677	2517528	27	6.64	601	294.49	220	53.31	16.76	52.48	10.32	0.05	268.4	31.74	56	2.9	0.66	17275
127	AC133	738686	2516829	25.2	6.79	565	276.85	164.4	54.32	20.36	37.46	7.57	0.06	200.57	36.73	38	2.6	0.64	20545
128	AC134	737805	2571162	22.4	6.71	1473	721.77	669	181.3	23.18	198.92	37.33	0.52	816.18	268	630	2.3	1.4	25690
129	AC135	728685	2567229	22.7	6.3	1811	887.39	160	91.3	16.18	108.92	14.33	0.2	195.2	168.74	65	6.6	1.79	7341.5
130	AC136	728421	2569958	22.8	6.43	1090	534.1	194	97.99	22.05	77.13	37.83	0.09	236.68	193.56	90	3.5	1.26	16470
131	AC137	727635	2569112	23.5	6.82	975	477.75	199	115.84	15.34	85.97	27.45	0.1	242.78	198.52	110	1.3	1.23	18280
132	AC138	725195	2567007	20.4	6.54	3390	1661.1	213	168.5	30.92	374.37	197.59	0.15	259.86	620.38	1040	5.9	1.19	9251.5
133	AC139	727048	2567515	26	6.49	3020	1479.8	115	294.03	19.32	203.98	95.8	0.16	140.3	277.93	750	9.9	1.43	12155
134	AC140	730361	2565917	24.4	6.6	1441	706.09	124	121.3	19.18	148.92	17.33	0.07	151.28	183.63	275	5.7	0.8	13980
135	AC141	732282	2566519	27.8	7.19	501	245.49	200	92.63	7.49	33.67	4.78	0.05	244	37.22	34	2.5	1.22	31910
136	AC142	735095	2562316	30.5	6.85	383	187.67	247	66.04	16.91	45.82	2.67	0.05	301.34	15.88	14	3.5	0.96	14155
137	AC143	736670	2561368	26.4	6.81	441	216.09	272	53.64	17.91	56.17	4.52	0.04	331.84	14.89	12	1.8	0.85	15545
138	AC144	738710	2564032	25.6	7.1	504	246.96	237	59.62	15.44	36.74	21.81	0.05	289.14	21.84	32	2	1.26	19850
				Geographic coordinates system in WGS84															0

## Sheet: 2005
No.	ID	X	Y	Temperature	pH	Eh (MV)	EH	CE	Dissolved O (%)	O mg/l	SDT	HCO3 (mg/l)	F (mg/l)	Fe (ug/L)	As (ug/L)	Alkalinity (mg/l CaCO3)	Total Hardness (mg/l CaCO3)	Na (mg/l)	K (mg/l)	Ca (mg/l)	Mg (mg/l)	Li(ug/L)	SO4 (mg/l)	N- NO3 (mg/l)
1	CNA 093	738112	2543602	22.2	6.48	60	0.43	432	60	5	273	235.29		60	15.2	192.9	171.8	41	10.9	37.8	18.8	60	36	4.1
2	CNA 037	739915	2544915	25.6	6.64	45	0.43	393	62	4.6	239	254.9	0.92	50	19.8	208.9	126.3	52	8.1	40	6.4	77	40	3
3	CNA 000	744005	2549482	24.4	6.93	94	0.43	687	74	5.2	337	225.49	0.74	60	8.86	184.8	204.7	54.3	8.8	40.4	25.2	67	110	3.2
4	CNA 001	740125	2550056	26.1	6.98	90	0.43	503	67	5.1	227	205.88	0.91	70	17.6	168.8	132.3	52	10.6	35.3	10.7	67	36	2.3
5	CNA 000	738012	2549558	23.8	7.06	68	0.43	435	105	8.4	212	245.1	1.03	70	20.4	200.9	133.5	54	12.1	45	5.1	56	20	4.3
6	CNA 205	735379	2549752	22.5	7.03	85	0.43	370	111	9.3	194	205.88	1.03	60	13.2	168.8	129.9	37	9.8	47	3	43	16	4.1
7	CNA 20	734598	2548233	22.8	6.95	74	0.43	369	90	7	184	205.88	1.02	60	14.9	168.8	106	40	12.6	37.3	3.1	50	13	3
8	CNA 031	744865	2548305	23.2	7.04	116	0.43	491			246	235.29	0.69	40	14.5	192.9	165.8	45.3	9	39.5	16.3	58	30	3.3
9	CNA 003	741222	2555104	26.4	6.82	80	0.42	562	122	9.3	275	254.9	1.5	40	44.5	208.9	89.1	98	7.7	28.2	4.5	117	50	3.2
10	CNA 074	741480	2556872	21.6	6.82	145	0.44	559	108	9	278	264.71	1.19	60	22.2	217	193.3	56	7.8	47	18.4	77	62	4.1
11	CFE P42	742254	2557089	22.4	6.74	160	0.43	618	123	10	313	274.51	1.05	70	20.3	225	179.2	62	6	44.7	16.4	78	100	3.8
12	CNA 091	745041	2556982	22.9	6.9	193	0.43	462	107	8.7	238	264.71	1.02	40	21.7	217	153.3	37	5.7	37.6	14.4	58	18	3.8
13	CNA 091	745850	2562256	23.9	6.81	246	0.43	400	85	6.8	228	215.69	2.6	60	42	176.8	98.7	57	8.4	28.3	6.8	40	19	4
14	CNA 116	746484	2558886	24	6.73	137	0.43	465	94	7.6	257	264.71	1.82	70	25.2	217	177.8	58	7.8	42.3	17.5	71	38	3.1
15	CFE P42	744545	2552814	24.3	6.87	143	0.43	485	69	5.4	253	264.71	0.94	40	10.5	217	171.3	32.5	3.5	35.3	20.2	58	32	2.8
16	AZCA 5-	738316	2555773	24.3	6.57	90	0.43	456	54	4.5	249	245.1	1.21	70	21.4	200.9	159.4	37	9.4	51.6	7.4	74	45	2.9
17	CNA 010	736445	2553868	24.2	6.09	147	0.43	361	63	5.3	199	235.29	0.96	50	16.1	192.9	130.9	33	6.9	49.4	1.8	53	17	4
18	CNA 020	737005	2556041	23.4	6.49	125	0.43	479	66	5.3	227	274.51	1.25	60	21	225	124	53	13.2	42.2	4.5	741	21	2.4
19	CNA 018	736332	2557823	24	6.36	271	0.43	361	70	5.5	195	215.69	0.95	70	15	176.8	144.3	24	7.6	47	6.5	53	15	2.4
20	CNA 003	742018	2552623	27.8	7.73	300	0.42	599	74	5.4	311	236.58	1.21	50	27.2	193.9	87.8	89	7.8	18	10.4	139	80	2.9
21	CNA 016	738314	2558997	22.7	7.55	355	0.43	478	52	5.1	244	295.73	1.32	60	20.4	242.4	194.4	42.5	12.1	54.9	13.9	87	43	3.6
22	CNA 040	739656	2559718	23.2	7.54	330	0.43	539	54	4.4	258	236.58	1.05	50	17.9	193.9	165.5	41.4	9.3	35.3	18.8	49	34	4.3
23	CNA 029	736816	2560262	23.3	7.46	359	0.43	459	85	6.9	228	295.73	0.87	100	20.9	242.4	175.9	43.8	12.7	63.3	4.3	81	23	3.1
24	CNA 023	735217	2558555	24.4	7.55	389	0.43	451	63	5	194	276.01	0.86	80	14.2	226.2	154.3	33.1	12.5	56.8	3	89	20	2.7
25	CNA 075	735174	2561239	28.1	7.61	415	0.42	447	97	7.2	200	256.3	0.75	80	14.3	210.1	149.4	37.3	13.1	55.3	2.7	97	22	2.7
26		733161	2560518	27.7	7.57	353	0.42	441	101	7.8	203	256.3	0.88	80	17.3	210.1	153.4	43.7	10.1	56.1	3.2	77	28	2.7
27	CFE P40	730888	2548338	24.6	7.59	375	0.43	275			181	177.44	0.98	80	15	145.4	96	34.1	11.1	35.3	1.9	93	16	2.6
28	CFE P40	733820	2548665	29.2	7.6	358	0.42	468			201	236.58	1.17	80	24.5	193.9	120.3	43.1	11.5	44	2.5	92	29	3
29	CNA 074	733258	2547200	23	7.41	376	0.43	329			177	216.87	0.92	60	17.4	177.8	154.8	24.8	12.7	55.5	3.9	60	20	3.6
30	Rcho El	732684	2545589	26.6	7.58	303	0.42	363			178	256.3	1	50	26.5	210.1	121.3	41.8	10.5	46.2	1.4	83	10	3.1
31	CNA 117	733964	2545020	23.5	7.72	221	0.43	371			187	216.87	0.92	50	14.2	177.8	153.4	34.1	8.3	56.6	2.9	42	21	4.2
32	CNA 117	730983	2545536	24.9	7.63	304	0.43	426	106	8.3	190	197.15	0.83	70	14.2	161.6	137.2	29.8	8.4	50.1	2.9	56	28	3.5
33	CNA 080	727677	2550438	25.3	7.61	311	0.43	343	80	6.2	167	216.87	0.9	50	14.5	177.8	134.4	29.1	10.8	51.3	1.5	41	26	2.6
34	CNA 205	733928	2549790	23.1	7.48	247	0.43	415	107	8.7	228	236.58	1.86	50	19.1	193.9	121.9	49.7	12.5	42.3	3.9	90	31	3.7
35	CNA 080	728591	2550306	22.4	7.62	206	0.43	303	95	8.1	181	256.3	0.88	50	11.7	210.1	162.3	28.2	11.1	59.8	3.1	34	24	3
36	CFE P47	727541	2553267	27.1	7.58	174	0.42	491	49	3.7	220	236.58	0.24	60	22.2	193.9	141.2	54.9	8.1	52.2	2.6	79	30	2.3
37	CNA 080	728823	2552255	25.6	7.64	235	0.43	371	73	5.7	168	216.87	0.85	40	14.1	177.8	131.7	30.3	10.2	50.2	1.5	45	25	3.1
38	CNA 080	731470	2553094	23.1	7.63	-10	0.43	473	67	5.6	259	276.01	0.78	150	6.37	226.2	192.8	45.5	12.9	68.4	5.3	31	52	6.3
39	CNA 022	731691	2554242	23.4	7.64	264	0.43	350	81	6.5	183	256.3	0.95	40	14.1	210.1	144.9	37.2	10.9	54.5	2.1	49	23	2.4
40	CNA 092	734032	2542190	24.2	8.2	253	0.43	345	92	7.2	193	256.3	0.95	70	12.4	210.1	158.9	33.8	8.2	58.8	2.9	37	18	3.5
41	AZCA 13	727940	2545141	24.8	7.95	220	0.43	365	66	5.2	181	236.58	0.77	50	10.1	193.9	151.8	36	12	56.4	2.6	36	27	2.3
42	CFE P41	719337	2543309	27.8	8.03	338	0.42	400	95	7	177	197.15	1.63	50	20.9	161.6	151	35	6	56.4	2.4	76	27	2.8
43	CNA 119	715781	2548267	26.1	8.13	343	0.43	285	116	8.9	139	197.15	0.8	60	4.7	161.6	146.1	18	8	49.4	5.5	8	9	2.6
44	CNA 207	726380	2543165	30	7.68	275	0.42	720	54	3.8	387	473.16	1.29	70	61.4	387.8	165.5	139	11	58.8	4.5	>400	52	2.6
45	CNA 084	739001	2518574	24.8	7.85	277	0.43	815	103	8.1	427	295.73	0.39	120	10.5	242.4	411.7	48	4	92.6	43.8	44	125	3.1
46	CNA 085	737479	2519714	23.6	8.08	390	0.43	555	109	8.9	278	315.44	0.48	90	7.48	258.6	275.7	28	6	58.8	31.3	39	62	3
47	CNA 087	736933	2520945	24	8.11	360	0.43	610	123	10.2	265	295.73	0.57	60	7.9	242.4	292.5	26	7	65.9	31.1	42	70	3.3
48	CNA 070	734845	2527478	21.1	7.92	330	0.44	660	31	2.7	391	473.16	1.1	140	26.9	387.8	369.7	14.6	10	117.6	18.4	32	53	3.6
49	CNA 068	728456	2548517	23.3	7.73	330	0.43	375	81	6.4	185	256.3	0.26	50	12.7	210.1	352.8	31.7	12.1	58	1.9	44	30	0.9
50	CNA 201	726631	2546285	25.9	7.83	345	0.43	270	120	9.8	177	197.15	0.07	50	12.3	161.6	118.2	31.3	12	44	2	41	28	1.1
51	CNA 064	730065	2544169	26.2	7.7	390	0.43	355	111	8.5	185	256.3	0.25	70	17.8	210.1	166.2	32.9	10.5	60.4	3.7	76	19	0.7
52	CNA 119	734449	2540826	25.9	7.72	328	0.43	375	89	7	193	276.01	0.19	60	12.1	226.2	160.2	34.5	8.5	58	3.7	37	19	2.3
53	CNA 114	739807	2539292	26.4	7.9	315	0.42	385			250	295.73	0	20	13.1	242.4	144.1	62.5	9.9	36.2	13	66	49	1.7
54	CNA 071	741368	2540002	24.6	7.83	320	0.42	430	111	8.8	244	295.73	0.01	40	6.46	242.4	230.4	28	6.2	36.2	34	26	36	1.2
55	CNA 088	743071	2539813	25.9	7.79	275	0.43	470	112	8.5	235	295.73	0.01	30	6.88	242.4	222.2	28.5	5.1	36.2	32	31	35	1.4
56	CNA 061	740674	2538653	22.9	7.87	257	0.43	258			255	256.3	0.01	30	6.76	210.1	174.2	31.3	7.4	45	15	30	42	1.7
57	CNA 114	743695	2540792	26.3	7.94	60	0.43	610			231	295.73	0.09	30	7.32	242.4	230.2	30.2	5.4	41.1	31	22	35	1.1
58	CNA 089	743355	2543424	25	8.01	321	0.43	321			241	236.58	0.66	40	6.84	258.6	247.5	29.6	6.1	46.4	32	24	43	2.6
59	CNA 072	741590	2542873	25.4	8.38	389	0.43	390			245	295.73	0.52	40	7.49	242.4	256.3	30.1	7.6	51.5	31	33	40	2.8
60	CNA 205	738584	2542938	24.1	7.76	349	0.43	430	76	5.9	231	295.73	0.19	50	9.9	242.4	207.2	29.8	9.5	48.3	21	42	37	2.5
61	CNA 115	739978	2542403	24.7	7.81	347	0.43	465	71	5.5	252	295.73	0.23	40	14.7	242.4	172.1	65	9.9	50.7	11	73	51	2.3
62	CNA 032	741497	2547520	27.7	7.77	304	0.42	700	55	4	323	276.01	0.89	70	31.1	226.2	124.1	94.6	15.1	36	8.3	79	83	1.2
63	CNA 034	742205	2546380	23.4	7.78	350	0.43	530	69	5.5	255	295.73	0.27	30	13.2	242.4	192.9	54.6	9.3	45.9	19	49	45	1.3
64	CNA 089	744736	2545816	26.7	7.77	384	0.42	530	76	5.9	242	295.73	0.03	40	7.47	242.4	205.8	35.4	7.4	36.2	28	29	39	1
65	CNA 114	746517	2547790	24.5	7.77	333	0.43	515	113	9	247	295.73	0.11	30	7.44	242.4	232.4	31.1	6.4	38.7	33	25	37	1.4
66	CNA 002	741715	2551023	25.1	7.82	217	0.43	460	51	3.9	252	315.44	0.44	40	21.7	258.6	174.3	57.3	11.9	48.3	13	70	57	0.9
67	CNA 094	739156	2548030	27.8	7.68	335	0.42	440			229	295.73	0.1	50	18.6	242.4	169.5	45.5	13.3	53.2	8.9	54	40	1.4
68	CNA 035	737285	2540911	24	8.32	316	0.43	557			275	197.15	0.68	70	15.7	193.9	156	48.9	17	54	5.1	51	39	11.6
69	CNA 034	737756	2546966	25.1	8.4	336	0.43	467			209	236.58	0.77	40	18.1	226.2	159.8	53	16	48.9	9.1	48	39	3.1
70	CNA 036	740003	2546327	25	8.08	350	0.43	545	146	12.3	251	236.58	0.88	40	19.3	226.2	180.5	63	18	54.1	1	59	65	2.8
71	CNA 004	740649	2553587	25.2	8.48	191	0.43	0	55	4.2	264	236.58	1.17	60	28.4	193.9	131.3	73	11	36.1	10	86	55	2.3
72	CNA 004	740643	2554095	26.6	8.38	295	0.42	830	51	3.9	414	295.73	0.57	60	47.5	274.7	150.2	145	16	51.5	5.2	153	167.5	2.6
73	CNA 066	738444	2531966	25.7	8.23	344	0.43	457			249	216.87	0.47	60	8.15	210.1	185.3	31.4	9.1	31.4	26	65	20	2.9
74	CNA 096	725681	2555125	29	7.88	392	0.42	300			152	157.72	0.64	60	4.6	161.6	161.7	29	14	59.2	3.3	20	35	2.8
75	CNA 081	725911	2556805	24.4	8.01	351	0.43	374	122	10.1	185	197.15	0.95	60	9.98	193.9	136.7	41	11	48.9	3.5	38	32	3.3
76	CNA 118	727925	2556981	27.7	8.28	357	0.42	368	114	8.6	197	236.58	1.72	60	14.7	226.2	133.9	50.1	16	48.9	2.8	50	24	1.3
77	CNA 096	729116	2558124	28.3	8.55	325	0.42	687	73	5.5	313	276.01	0.99	0	43.7	258.6	27	146	10	10.3	0.3	63	87.5	0.9
78	CNA 081	729302	2560543	27.9	8.14	258	0.42	490	38	2.9	228	236.58	0.66	50	13.4	226.2	146.3	54	10	48.8	5.9	49	45	1.4
79	CNA 026	730702	2562979	25.4	8.39	179	0.43	745	91	7.2	358	216.87	0.94	100	26.4	210.1	249.1	72	12	85	8.9	55	110	4.1
80	CNA 026	733097	2563025	28.9	8.14	176	0.42	500	79	59	225	216.87	1.07	50	17.2	177.8	103.3	68	9	36.1	3.2	66	44	1.7
81	CNA 045	738757	2563828	23.3	8.28	171	0.43	522	109	8.9	262	157.72	1.73	10	8.72	161.6	154.8	44.8	11.2	29	20	32	56	1.8
82	CNA 050	738717	2568636	27.5	7.55	14	0.42	2150	14	1.1	1260	1439.21	0.98	130	21.2	1373.6	242.9	612.5	22	41.2	34		166.5	0.8
83	CNA 112	736472	2565263	26	8.35	356	0.43	435	79	6.1	220	216.87	1.04	40	19.6	210.1	113.1	51	19	37.4	4.8	62	32	1.7
84	CNA 049	733566	2564165	25.7	8.22	329	0.43	527	72	5.7	240	216.87	0.97	50	17.6	210.1	119.2	64	11	38.6	5.5	63	42	1.7
86	CNA 104	725169	2564159	19.1	7.97	341	0.44	233	83	7.5	1110	197.15	1.03	440	4.92	193.9	1158.7	129	25	262.8	122	182	900	5.8
87	AZCA 10	723566	2565126	17.4	7.99	330	0.44	1561	19	1.9	825	374.59	1.11	230	32.7	307	345.4	197	25	77.3	37	169	290	6.1
88	CNA 204	738039	2530818	27.7	8.36	195	0.42	782	101	7.6	404	256.3	1.58	40	23.4	307	170.8	116	12	42	16	164	96	0.8
89	CNA 703	737521	2528169	23.1	8.23	260	0.43	512			257	276.01	0.38	60	6.78	258.6	256.3	27	10	51.5	31	40	54	0.9
90	CFE Z44	741819	2526346	25.5	8.26	343	0.43	893	91	7.3	410	197.15	0.31	160	4.94	193.9	417.1	23.8	2.7	78	54	14	235	2.8
91	AZCA 10	710167	2563543	17.9	7.8	-67	0.44	110	1	0.2	61	36.45	0	160	0.49	29.9	28.5	8.2	4.8	9.6	1.1	3	8	3.5
92	CNA 120	714528	2558599	22.9	7.97	105	0.43	690	82	6.8	299	182.27	0	130	0.67	209.2	189	41.2	4.5	46.8	17.5	35	65	5
93	AZCA 10	720298	2558194	16.2	7.92	74	0.45	790	43	4	368	243.02	0	110	11.9	219.1	263.9	36	27.7	69.7	21.8	20	87.5	10.8
94	CNA 064	737746	2537172	25.3	8.02	133	0.43	460	58	4.5	240	72.91	0	50	23.1	179.3	56.8	9	5.5	15.5	4.4	68	12	2.5
95	AZCA 10	709564	2561513	19.7	8.28	79	0.44	170	53	4.6	90	206.57	0	550	2.01	59.8	178.8	25	8.2	50.3	12.9	7	28	3.3
96	AZCA 10	710407	2561666	17.4	8.25	6	0.44	695	50	4.5	283	182.27	0	250	3.29	189.2	203.6	22	4.7	27.8	32.6	36	27	3
97	CNA 618	740479	2534381	24.7	8.04	66	0.43	420	81	6.2	243	121.51	0	50	5.64	209.2	207.5	114	2.7	66.4	10.1	19	270	6.8
98	P River	719336	2558333	20.3	7.94	254	0.44	1040	43	3.5	416	170.12	0	80	2.49	119.5	108.1	58	13.2	35.5	4.7	30	43	7
99	CNA 064	737776	2537298	24.4	8.24	87	0.43	430	64	5	261	170.12	0	100	22.9	179.3	114.9	49	10.5	33.8	7.4	83	40	3.1
			Geographic coordinates system in WGS84 UTMZ13N
